# Supplementary material for: Shigella type-III secretion system effectors counteract the induction of host inflammation and cell death
Source: EMBO J. 2025 Sep 10;44(21):6196–225. doi: 10.1038/s44318-025-00561-7 (PMC12583537; doi:10.1038/s44318-025-00561-7)
Supplement: Supplementary file 3 — Source data Fig. 1 [file 44318_2025_561_MOESM3_ESM.zip]

Archive with 37 entries (18 files):
- Fig. 1/
- Fig. 1/.DS_Store
- __MACOSX/
- __MACOSX/Fig. 1/
- __MACOSX/Fig. 1/._.DS_Store
- Fig. 1/Source data for Fig. 1A/
- Fig. 1/Source data for Fig. 1A/Source data for Fig. 1A.pdf
- __MACOSX/Fig. 1/Source data for Fig. 1A/
- __MACOSX/Fig. 1/Source data for Fig. 1A/._Source data for Fig. 1A.pdf
- Fig. 1/Source data for Fig. 1B/
- Fig. 1/Source data for Fig. 1B/Source data for Fig. 1B.pdf
- __MACOSX/Fig. 1/Source data for Fig. 1B/
- __MACOSX/Fig. 1/Source data for Fig. 1B/._Source data for Fig. 1B.pdf
- Fig. 1/Source data for Fig. 1C/
- Fig. 1/Source data for Fig. 1C/Source data for Fig. 1C.pdf
- __MACOSX/Fig. 1/Source data for Fig. 1C/
- __MACOSX/Fig. 1/Source data for Fig. 1C/._Source data for Fig. 1C.pdf
- Fig. 1/Source data for Fig. 1D/
- Fig. 1/Source data for Fig. 1D/Source data for Fig. 1D.xlsx
- __MACOSX/Fig. 1/Source data for Fig. 1D/
- __MACOSX/Fig. 1/Source data for Fig. 1D/._Source data for Fig. 1D.xlsx
- Fig. 1/Source data for Fig. 1E/
- Fig. 1/Source data for Fig. 1E/Source data for Fig. 1E.pdf
- __MACOSX/Fig. 1/Source data for Fig. 1E/
- __MACOSX/Fig. 1/Source data for Fig. 1E/._Source data for Fig. 1E.pdf
- Fig. 1/Source data for Fig. 1F/
- Fig. 1/Source data for Fig. 1F/Source data for Fig. 1F.xlsx
- __MACOSX/Fig. 1/Source data for Fig. 1F/
- __MACOSX/Fig. 1/Source data for Fig. 1F/._Source data for Fig. 1F.xlsx
- Fig. 1/Source data for Fig. 1G/
- Fig. 1/Source data for Fig. 1G/Source data for Fig. 1G.pdf
- __MACOSX/Fig. 1/Source data for Fig. 1G/
- __MACOSX/Fig. 1/Source data for Fig. 1G/._Source data for Fig. 1G.pdf
- Fig. 1/Source data for Fig. 1H/
- Fig. 1/Source data for Fig. 1H/Source data for Fig. 1H.pdf
- __MACOSX/Fig. 1/Source data for Fig. 1H/
- __MACOSX/Fig. 1/Source data for Fig. 1H/._Source data for Fig. 1H.pdf
