# Supplementary material for: Shigella type-III secretion system effectors counteract the induction of host inflammation and cell death
Source: EMBO J. 2025 Sep 10;44(21):6196–225. doi: 10.1038/s44318-025-00561-7 (PMC12583537; doi:10.1038/s44318-025-00561-7)
Supplement: Supplementary file 3 — Source data Fig. 1 [file 44318_2025_561_MOESM3_ESM.zip › Fig. 1/Source data for Fig. 1D/Source data for Fig. 1D.xlsx]

## Sheet: Sheet1
Source data for Fig. 1D
TNF-a (pg/ml)
		1	2	3
WT	0h	0	0	0
	2h	1.53	3.31	2.3
	4h	64.7	60.6	64.5
	6h	62.9	62.9	62.4
	8h	58.2	56.6	57.7
ospC1	0h	0	0	0
	2h	6.1	6.3	6.3
	4h	62.2	58.6	60.2
	6h	67.2	68.8	67.3
	8h	59.6	56.6	53.6
