# Supplementary material for: Shigella type-III secretion system effectors counteract the induction of host inflammation and cell death
Source: EMBO J. 2025 Sep 10;44(21):6196–225. doi: 10.1038/s44318-025-00561-7 (PMC12583537; doi:10.1038/s44318-025-00561-7)
Supplement: Supplementary file 3 — Source data Fig. 1 [file 44318_2025_561_MOESM3_ESM.zip › Fig. 1/Source data for Fig. 1F/Source data for Fig. 1F.xlsx]

## Sheet: Sheet1
Source data for Fig. 1F
Casp8-Glo
		1	2	3
WT	(-)	1280	1050	860
	Nec-1	650	820	640
ospC1	(-)	4180	4100	3490
	Nec-1	990	950	390
TNF+BV6	(-)	4620	5150	6000
	Nec-1	1700	1470	1540
TNF+CHX	(-)	6100	5960	4990
	Nec-1	5170	7300	6170
