# Supplementary material for: Shigella type-III secretion system effectors counteract the induction of host inflammation and cell death
Source: EMBO J. 2025 Sep 10;44(21):6196–225. doi: 10.1038/s44318-025-00561-7 (PMC12583537; doi:10.1038/s44318-025-00561-7)
Supplement: Supplementary file 4 — Source data Fig. 2 [file 44318_2025_561_MOESM4_ESM.zip]

Archive with 41 entries (20 files):
- Fig. 2/
- Fig. 2/.DS_Store
- __MACOSX/
- __MACOSX/Fig. 2/
- __MACOSX/Fig. 2/._.DS_Store
- Fig. 2/Source data for Fig. 2A/
- Fig. 2/Source data for Fig. 2A/Source data for Fig. 2A.xlsx
- __MACOSX/Fig. 2/Source data for Fig. 2A/
- __MACOSX/Fig. 2/Source data for Fig. 2A/._Source data for Fig. 2A.xlsx
- Fig. 2/Source data for Fig. 2B/
- Fig. 2/Source data for Fig. 2B/Source data for Fig. 2B.pdf
- __MACOSX/Fig. 2/Source data for Fig. 2B/
- __MACOSX/Fig. 2/Source data for Fig. 2B/._Source data for Fig. 2B.pdf
- Fig. 2/Source data for Fig. 2C/
- Fig. 2/Source data for Fig. 2C/Source data for Fig. 2C.xlsx
- __MACOSX/Fig. 2/Source data for Fig. 2C/
- __MACOSX/Fig. 2/Source data for Fig. 2C/._Source data for Fig. 2C.xlsx
- Fig. 2/Source data for Fig. 2D/
- Fig. 2/Source data for Fig. 2D/Source data for Fig. 2D.xlsx
- __MACOSX/Fig. 2/Source data for Fig. 2D/
- __MACOSX/Fig. 2/Source data for Fig. 2D/._Source data for Fig. 2D.xlsx
- Fig. 2/Source data for Fig. 2E/
- Fig. 2/Source data for Fig. 2E/Source data for Fig. 2E.pdf
- __MACOSX/Fig. 2/Source data for Fig. 2E/
- __MACOSX/Fig. 2/Source data for Fig. 2E/._Source data for Fig. 2E.pdf
- Fig. 2/Source data for Fig. 2F/
- Fig. 2/Source data for Fig. 2F/Source data for Fig. 2F.xlsx
- __MACOSX/Fig. 2/Source data for Fig. 2F/
- __MACOSX/Fig. 2/Source data for Fig. 2F/._Source data for Fig. 2F.xlsx
- Fig. 2/Source data for Fig. 2G/
- Fig. 2/Source data for Fig. 2G/Source data for Fig. 2G.pdf
- __MACOSX/Fig. 2/Source data for Fig. 2G/
- __MACOSX/Fig. 2/Source data for Fig. 2G/._Source data for Fig. 2G.pdf
- Fig. 2/Source data for Fig. 2H/
- Fig. 2/Source data for Fig. 2H/Source data for Fig. 2H.xlsx
- __MACOSX/Fig. 2/Source data for Fig. 2H/
- __MACOSX/Fig. 2/Source data for Fig. 2H/._Source data for Fig. 2H.xlsx
- Fig. 2/Source data for Fig. 2I/
- Fig. 2/Source data for Fig. 2I/Source data for Fig. 2I.xlsx
- __MACOSX/Fig. 2/Source data for Fig. 2I/
- __MACOSX/Fig. 2/Source data for Fig. 2I/._Source data for Fig. 2I.xlsx
