# Supplementary material for: Shigella type-III secretion system effectors counteract the induction of host inflammation and cell death
Source: EMBO J. 2025 Sep 10;44(21):6196–225. doi: 10.1038/s44318-025-00561-7 (PMC12583537; doi:10.1038/s44318-025-00561-7)
Supplement: Supplementary file 4 — Source data Fig. 2 [file 44318_2025_561_MOESM4_ESM.zip › Fig. 2/Source data for Fig. 2A/Source data for Fig. 2A.xlsx]

## Sheet: Sheet1
Source data for Fig. 2A
Casp8-glo (RLU)
	1	2	3
WT	14620	10220	13520
S325	720	2020	320
ospC1	28820	20620	25120
ospI	4920	4820	4320
