# Supplementary material for: Shigella type-III secretion system effectors counteract the induction of host inflammation and cell death
Source: EMBO J. 2025 Sep 10;44(21):6196–225. doi: 10.1038/s44318-025-00561-7 (PMC12583537; doi:10.1038/s44318-025-00561-7)
Supplement: Supplementary file 4 — Source data Fig. 2 [file 44318_2025_561_MOESM4_ESM.zip › Fig. 2/Source data for Fig. 2C/Source data for Fig. 2C.xlsx]

## Sheet: Sheet1
Source data for Fig. 2C
apoptosis-Glo (RLU)
0h	TNF-a
	1	2	3	4
HeLa	0	0	0	0
HeLa/ospI	0	0	0	0
HeLa/ospI-CA	0	0	0	0
2h	TNF-a
	1	2	3	4
HeLa	0	0	0	0
HeLa/ospI	0	0	0	0
HeLa/ospI-CA	3000	0	0	0
4h	TNF-a
	1	2	3	4
HeLa	0	0	0	0
HeLa/ospI	130000	112000	108000	73000
HeLa/ospI-CA	39000	13000	23000	0
6h	TNF-a
	1	2	3	4
HeLa	21000	34000	23000	0
HeLa/ospI	282000	296000	234000	208000
HeLa/ospI-CA	130000	90000	109000	36000
