# Supplementary material for: Shigella type-III secretion system effectors counteract the induction of host inflammation and cell death
Source: EMBO J. 2025 Sep 10;44(21):6196–225. doi: 10.1038/s44318-025-00561-7 (PMC12583537; doi:10.1038/s44318-025-00561-7)
Supplement: Supplementary file 4 — Source data Fig. 2 [file 44318_2025_561_MOESM4_ESM.zip › Fig. 2/Source data for Fig. 2D/Source data for Fig. 2D.xlsx]

## Sheet: Sheet1
Source data for Fig. 2D
MTT assay
A600
	(-)				TNFa
	1	2	3	4	1	2	3	4
(-)	0.751	0.687	0.711	0.728	0.778	0.794	0.789	0.765
ospI	1.202	1.273	1.276	1.177	1.052	1.01	0.987	1.023
ospI-CA	1.127	1.195	1.158	1.163	1.214	1.204	1.14	1.2
