# Supplementary material for: Shigella type-III secretion system effectors counteract the induction of host inflammation and cell death
Source: EMBO J. 2025 Sep 10;44(21):6196–225. doi: 10.1038/s44318-025-00561-7 (PMC12583537; doi:10.1038/s44318-025-00561-7)
Supplement: Supplementary file 4 — Source data Fig. 2 [file 44318_2025_561_MOESM4_ESM.zip › Fig. 2/Source data for Fig. 2F/Source data for Fig. 2F.xlsx]

## Sheet: Sheet1
Source data for Fig. 2F
casp8-Glo (RLU)
	HeLa				HeLa/ospI				HeLa/ospI-CA
	1	2	3	4	1	2	3	4	1	2	3	4
TNF-a	29900	24300	14800	22300	115800	143300	130300	120300	24300	25400	18700	20900
TNF+Nec-1	12800	9700	8300	10200	41300	28300	30300	29300	11100	17000	8800	9600
