# Supplementary material for: Shigella type-III secretion system effectors counteract the induction of host inflammation and cell death
Source: EMBO J. 2025 Sep 10;44(21):6196–225. doi: 10.1038/s44318-025-00561-7 (PMC12583537; doi:10.1038/s44318-025-00561-7)
Supplement: Supplementary file 4 — Source data Fig. 2 [file 44318_2025_561_MOESM4_ESM.zip › Fig. 2/Source data for Fig. 2H/Source data for Fig. 2H.xlsx]

## Sheet: Sheet1
Source data for Fig. 2H
Casp8-Glo (RLU)
	1	2	3
WT	12900	7900	10100
S325	0	0	0
ospC1	31600	28100	23900
ospI	2600	1600	2500
ospC1ospI	14600	9900	7600
ospC1ospI/ospI	23200	19100	20400
ospC1ospI/ospI-CS	6900	7100	5200
