# Supplementary material for: Shigella type-III secretion system effectors counteract the induction of host inflammation and cell death
Source: EMBO J. 2025 Sep 10;44(21):6196–225. doi: 10.1038/s44318-025-00561-7 (PMC12583537; doi:10.1038/s44318-025-00561-7)
Supplement: Supplementary file 4 — Source data Fig. 2 [file 44318_2025_561_MOESM4_ESM.zip › Fig. 2/Source data for Fig. 2I/Source data for Fig. 2I.xlsx]

## Sheet: Sheet1
Source data for Fig. 2I
killing assay
	1	2	3
deltaospC1ospI/ospI	35000	35000	49000
deltaospC1ospI/ospI-CA	69000	140000	152000
