# Supplementary material for: Shigella type-III secretion system effectors counteract the induction of host inflammation and cell death
Source: EMBO J. 2025 Sep 10;44(21):6196–225. doi: 10.1038/s44318-025-00561-7 (PMC12583537; doi:10.1038/s44318-025-00561-7)
Supplement: Supplementary file 5 — Source data Fig. 3 [file 44318_2025_561_MOESM5_ESM.zip]

Archive with 41 entries (20 files):
- Fig. 3/
- Fig. 3/.DS_Store
- __MACOSX/
- __MACOSX/Fig. 3/
- __MACOSX/Fig. 3/._.DS_Store
- Fig. 3/Source data for Fig. 3A/
- Fig. 3/Source data for Fig. 3A/Source data for Fig. 3A.pdf
- __MACOSX/Fig. 3/Source data for Fig. 3A/
- __MACOSX/Fig. 3/Source data for Fig. 3A/._Source data for Fig. 3A.pdf
- Fig. 3/Source data for Fig. 3B/
- Fig. 3/Source data for Fig. 3B/Source data for Fig. 3B.xlsx
- __MACOSX/Fig. 3/Source data for Fig. 3B/
- __MACOSX/Fig. 3/Source data for Fig. 3B/._Source data for Fig. 3B.xlsx
- Fig. 3/Source data for Fig. 3C/
- Fig. 3/Source data for Fig. 3C/Source data for Fig. 3C.pdf
- __MACOSX/Fig. 3/Source data for Fig. 3C/
- __MACOSX/Fig. 3/Source data for Fig. 3C/._Source data for Fig. 3C.pdf
- Fig. 3/Source data for Fig. 3D/
- Fig. 3/Source data for Fig. 3D/Source data for Fig. 3D.xlsx
- __MACOSX/Fig. 3/Source data for Fig. 3D/
- __MACOSX/Fig. 3/Source data for Fig. 3D/._Source data for Fig. 3D.xlsx
- Fig. 3/Source data for Fig. 3E/
- Fig. 3/Source data for Fig. 3E/Source data for Fig. 3E.xlsx
- __MACOSX/Fig. 3/Source data for Fig. 3E/
- __MACOSX/Fig. 3/Source data for Fig. 3E/._Source data for Fig. 3E.xlsx
- Fig. 3/Source data for Fig. 3F/
- Fig. 3/Source data for Fig. 3F/Source data for Fig. 3F.pdf
- __MACOSX/Fig. 3/Source data for Fig. 3F/
- __MACOSX/Fig. 3/Source data for Fig. 3F/._Source data for Fig. 3F.pdf
- Fig. 3/Source data for Fig. 3G/
- Fig. 3/Source data for Fig. 3G/Source data for Fig. 3G.xlsx
- __MACOSX/Fig. 3/Source data for Fig. 3G/
- __MACOSX/Fig. 3/Source data for Fig. 3G/._Source data for Fig. 3G.xlsx
- Fig. 3/Source data for Fig. 3H/
- Fig. 3/Source data for Fig. 3H/Source data for Fig. 3H.pdf
- __MACOSX/Fig. 3/Source data for Fig. 3H/
- __MACOSX/Fig. 3/Source data for Fig. 3H/._Source data for Fig. 3H.pdf
- Fig. 3/Source data for Fig. 3I/
- Fig. 3/Source data for Fig. 3I/Source data for Fig. 3I.xlsx
- __MACOSX/Fig. 3/Source data for Fig. 3I/
- __MACOSX/Fig. 3/Source data for Fig. 3I/._Source data for Fig. 3I.xlsx
