# Supplementary material for: Shigella type-III secretion system effectors counteract the induction of host inflammation and cell death
Source: EMBO J. 2025 Sep 10;44(21):6196–225. doi: 10.1038/s44318-025-00561-7 (PMC12583537; doi:10.1038/s44318-025-00561-7)
Supplement: Supplementary file 5 — Source data Fig. 3 [file 44318_2025_561_MOESM5_ESM.zip › Fig. 3/Source data for Fig. 3B/Source data for Fig. 3B.xlsx]

## Sheet: Sheet1
Source data for Fig. 3B
casp8-Glo (RLU)						casp3-Glo (RLU)
		1	2	3				1	2	3
control	(-)	0	0	0		control	(-)	0	0	0
	(+)	8333	5033	4733			(+)	2000	0	1100
Ubc13	(-)	0	0	0		Ubc13	(-)	0	0	0
	(+)	34367	38167	38467			(+)	136233	144233	135233
