# Supplementary material for: Shigella type-III secretion system effectors counteract the induction of host inflammation and cell death
Source: EMBO J. 2025 Sep 10;44(21):6196–225. doi: 10.1038/s44318-025-00561-7 (PMC12583537; doi:10.1038/s44318-025-00561-7)
Supplement: Supplementary file 5 — Source data Fig. 3 [file 44318_2025_561_MOESM5_ESM.zip › Fig. 3/Source data for Fig. 3D/Source data for Fig. 3D.xlsx]

## Sheet: Sheet1
Source data for Fig. 3D
apoptosis-Glo
0h	TNF-a
	1	2	3	4
control	0	0	0	0
Ubc13 siRNA	0	0	0	0
1h	TNF-a
	1	2	3	4
control	0	0	0	0
Ubc13 siRNA	0	0	0	0
2h	TNF-a
	1	2	3	4
control	0	0	0	0
Ubc13 siRNA	2000	0	1800	9200
3h	TNF-a
	1	2	3	4
control	0	0	0	0
Ubc13 siRNA	44000	34000	36000	44000
4h	TNF-a
	1	2	3	4
control	5000	0	0	0
Ubc13 siRNA	107000	103000	103000	97000
5h	TNF-a
	1	2	3	4
control	55000	43000	32000	34000
Ubc13 siRNA	111000	112000	115000	141000
