# Supplementary material for: Shigella type-III secretion system effectors counteract the induction of host inflammation and cell death
Source: EMBO J. 2025 Sep 10;44(21):6196–225. doi: 10.1038/s44318-025-00561-7 (PMC12583537; doi:10.1038/s44318-025-00561-7)
Supplement: Supplementary file 5 — Source data Fig. 3 [file 44318_2025_561_MOESM5_ESM.zip › Fig. 3/Source data for Fig. 3E/Source data for Fig. 3E.xlsx]

## Sheet: Sheet1
Source data for Fig. 3E
MTT assay
A600
		(-)				TNFa
		1	2	3	4	1	2	3	4
siRNA	control	0.551	0.569	0.546	0.555	0.571	0.569	0.573	0.57
	Ubc13	0.408	0.461	0.431	0.412	0.258	0.295	0.296	0.308
