# Supplementary material for: Shigella type-III secretion system effectors counteract the induction of host inflammation and cell death
Source: EMBO J. 2025 Sep 10;44(21):6196–225. doi: 10.1038/s44318-025-00561-7 (PMC12583537; doi:10.1038/s44318-025-00561-7)
Supplement: Supplementary file 5 — Source data Fig. 3 [file 44318_2025_561_MOESM5_ESM.zip › Fig. 3/Source data for Fig. 3G/Source data for Fig. 3G.xlsx]

## Sheet: Sheet1
Source data for Fig. 3G
Casp8-Glo (RLU)
		1	2	3	4
control	(-)	0	0	0	0
	Nec1	0	0	0	0
	TNF-a	7300	8000	5100	2300
	TNF-a+Nec1	0	0	0	0
Ubc13	(-)	0	0	0	0
	Nec1	0	0	0	0
	TNF-a	62300	69300	73300	73300
	TNF-a+Nec1	21900	21500	20400	22200
