# Supplementary material for: Shigella type-III secretion system effectors counteract the induction of host inflammation and cell death
Source: EMBO J. 2025 Sep 10;44(21):6196–225. doi: 10.1038/s44318-025-00561-7 (PMC12583537; doi:10.1038/s44318-025-00561-7)
Supplement: Supplementary file 5 — Source data Fig. 3 [file 44318_2025_561_MOESM5_ESM.zip › Fig. 3/Source data for Fig. 3I/Source data for Fig. 3I.xlsx]

## Sheet: Sheet1
Source data for Fig. 3I
Casp8-Glo
	control			Ubc13 siRNA
	1	2	3	1	2	3
WT	1300	3200	4500	0	0	0
S325	700	1600	1000	1700	1000	0
ospC1	15300	12100	16500	9500	17800	15500
ospI	2700	200	0	0	0	0
ospC1ospI	7300	3400	6100	12400	12700	14200
