# Supplementary material for: Shigella type-III secretion system effectors counteract the induction of host inflammation and cell death
Source: EMBO J. 2025 Sep 10;44(21):6196–225. doi: 10.1038/s44318-025-00561-7 (PMC12583537; doi:10.1038/s44318-025-00561-7)
Supplement: Supplementary file 6 — Source data Fig. 4 [file 44318_2025_561_MOESM6_ESM.zip]

Archive with 29 entries (14 files):
- Fig. 4/
- Fig. 4/.DS_Store
- __MACOSX/
- __MACOSX/Fig. 4/
- __MACOSX/Fig. 4/._.DS_Store
- Fig. 4/Source data for Fig. 4A/
- Fig. 4/Source data for Fig. 4A/Source data for Fig. 4A.pdf
- __MACOSX/Fig. 4/Source data for Fig. 4A/
- __MACOSX/Fig. 4/Source data for Fig. 4A/._Source data for Fig. 4A.pdf
- Fig. 4/Source data for Fig. 4B/
- Fig. 4/Source data for Fig. 4B/Source data for Fig. 4B.pdf
- __MACOSX/Fig. 4/Source data for Fig. 4B/
- __MACOSX/Fig. 4/Source data for Fig. 4B/._Source data for Fig. 4B.pdf
- Fig. 4/Source data for Fig. 4C/
- Fig. 4/Source data for Fig. 4C/Source data for Fig. 4C.pdf
- __MACOSX/Fig. 4/Source data for Fig. 4C/
- __MACOSX/Fig. 4/Source data for Fig. 4C/._Source data for Fig. 4C.pdf
- Fig. 4/Source data for Fig. 4D/
- Fig. 4/Source data for Fig. 4D/Source data for Fig. 4D.pdf
- __MACOSX/Fig. 4/Source data for Fig. 4D/
- __MACOSX/Fig. 4/Source data for Fig. 4D/._Source data for Fig. 4D.pdf
- Fig. 4/Source data for Fig. 4E/
- Fig. 4/Source data for Fig. 4E/Source data for Fig. 4E.pdf
- __MACOSX/Fig. 4/Source data for Fig. 4E/
- __MACOSX/Fig. 4/Source data for Fig. 4E/._Source data for Fig. 4E.pdf
- Fig. 4/Source data for Fig. 4F/
- Fig. 4/Source data for Fig. 4F/Source data for Fig. 4F.pdf
- __MACOSX/Fig. 4/Source data for Fig. 4F/
- __MACOSX/Fig. 4/Source data for Fig. 4F/._Source data for Fig. 4F.pdf
