# Supplementary material for: Shigella type-III secretion system effectors counteract the induction of host inflammation and cell death
Source: EMBO J. 2025 Sep 10;44(21):6196–225. doi: 10.1038/s44318-025-00561-7 (PMC12583537; doi:10.1038/s44318-025-00561-7)
Supplement: Supplementary file 7 — Source data Fig. 5 [file 44318_2025_561_MOESM7_ESM.zip]

Archive with 25 entries (12 files):
- Fig. 5/
- Fig. 5/.DS_Store
- __MACOSX/
- __MACOSX/Fig. 5/
- __MACOSX/Fig. 5/._.DS_Store
- Fig. 5/Source data for Fig. 5A/
- Fig. 5/Source data for Fig. 5A/Source data for Fig. 5A.pdf
- __MACOSX/Fig. 5/Source data for Fig. 5A/
- __MACOSX/Fig. 5/Source data for Fig. 5A/._Source data for Fig. 5A.pdf
- Fig. 5/Source data for Fig. 5B/
- Fig. 5/Source data for Fig. 5B/Source data for Fig. 5B.pdf
- __MACOSX/Fig. 5/Source data for Fig. 5B/
- __MACOSX/Fig. 5/Source data for Fig. 5B/._Source data for Fig. 5B.pdf
- Fig. 5/Source data for Fig. 5C/
- Fig. 5/Source data for Fig. 5C/Source data for Fig. 5C.pdf
- __MACOSX/Fig. 5/Source data for Fig. 5C/
- __MACOSX/Fig. 5/Source data for Fig. 5C/._Source data for Fig. 5C.pdf
- Fig. 5/Source data for Fig. 5D/
- Fig. 5/Source data for Fig. 5D/Source data for Fig. 5D.pdf
- __MACOSX/Fig. 5/Source data for Fig. 5D/
- __MACOSX/Fig. 5/Source data for Fig. 5D/._Source data for Fig. 5D.pdf
- Fig. 5/Source data for Fig. 5E/
- Fig. 5/Source data for Fig. 5E/Source data for Fig. 5E.xlsx
- __MACOSX/Fig. 5/Source data for Fig. 5E/
- __MACOSX/Fig. 5/Source data for Fig. 5E/._Source data for Fig. 5E.xlsx
