# Supplementary material for: Shigella type-III secretion system effectors counteract the induction of host inflammation and cell death
Source: EMBO J. 2025 Sep 10;44(21):6196–225. doi: 10.1038/s44318-025-00561-7 (PMC12583537; doi:10.1038/s44318-025-00561-7)
Supplement: Supplementary file 7 — Source data Fig. 5 [file 44318_2025_561_MOESM7_ESM.zip › Fig. 5/Source data for Fig. 5E/Source data for Fig. 5E.xlsx]

## Sheet: Sheet1
Source data for Fig. 5E
Casp8-Glo
	1	2	3
WT	174000	137000	144000
S325	6000	27000	20000
ospC1	322000	355000	352000
ospC1/C1	168000	135000	110000
ospC1/C1-D172A	253000	238000	271000
ospC1/C1-D226A	267000	240000	270000
