# Supplementary material for: Shigella type-III secretion system effectors counteract the induction of host inflammation and cell death
Source: EMBO J. 2025 Sep 10;44(21):6196–225. doi: 10.1038/s44318-025-00561-7 (PMC12583537; doi:10.1038/s44318-025-00561-7)
Supplement: Supplementary file 8 — Source data Fig. 6 [file 44318_2025_561_MOESM8_ESM.zip]

Archive with 37 entries (18 files):
- Fig. 6/
- Fig. 6/.DS_Store
- __MACOSX/
- __MACOSX/Fig. 6/
- __MACOSX/Fig. 6/._.DS_Store
- Fig. 6/Source data for Fig. 6A/
- Fig. 6/Source data for Fig. 6A/Source data for Fig. 6A.xlsx
- __MACOSX/Fig. 6/Source data for Fig. 6A/
- __MACOSX/Fig. 6/Source data for Fig. 6A/._Source data for Fig. 6A.xlsx
- Fig. 6/Source data for Fig. 6B/
- Fig. 6/Source data for Fig. 6B/Source data for Fig. 6B.pdf
- __MACOSX/Fig. 6/Source data for Fig. 6B/
- __MACOSX/Fig. 6/Source data for Fig. 6B/._Source data for Fig. 6B.pdf
- Fig. 6/Source data for Fig. 6C/
- Fig. 6/Source data for Fig. 6C/Source data for Fig. 6C.xlsx
- __MACOSX/Fig. 6/Source data for Fig. 6C/
- __MACOSX/Fig. 6/Source data for Fig. 6C/._Source data for Fig. 6C.xlsx
- Fig. 6/Source data for Fig. 6D/
- Fig. 6/Source data for Fig. 6D/Source data for Fig. 6D.pdf
- __MACOSX/Fig. 6/Source data for Fig. 6D/
- __MACOSX/Fig. 6/Source data for Fig. 6D/._Source data for Fig. 6D.pdf
- Fig. 6/Source data for Fig. 6E/
- Fig. 6/Source data for Fig. 6E/Source data for Fig. 6E.xlsx
- __MACOSX/Fig. 6/Source data for Fig. 6E/
- __MACOSX/Fig. 6/Source data for Fig. 6E/._Source data for Fig. 6E.xlsx
- Fig. 6/Source data for Fig. 6F/
- Fig. 6/Source data for Fig. 6F/Source data for Fig. 6F.pdf
- __MACOSX/Fig. 6/Source data for Fig. 6F/
- __MACOSX/Fig. 6/Source data for Fig. 6F/._Source data for Fig. 6F.pdf
- Fig. 6/Source data for Fig. 6G/
- Fig. 6/Source data for Fig. 6G/Source data for Fig. 6G.xlsx
- __MACOSX/Fig. 6/Source data for Fig. 6G/
- __MACOSX/Fig. 6/Source data for Fig. 6G/._Source data for Fig. 6G.xlsx
- Fig. 6/Source data for Fig. 6H/
- Fig. 6/Source data for Fig. 6H/Source data for Fig. 6H.xlsx
- __MACOSX/Fig. 6/Source data for Fig. 6H/
- __MACOSX/Fig. 6/Source data for Fig. 6H/._Source data for Fig. 6H.xlsx
