# Supplementary material for: Shigella type-III secretion system effectors counteract the induction of host inflammation and cell death
Source: EMBO J. 2025 Sep 10;44(21):6196–225. doi: 10.1038/s44318-025-00561-7 (PMC12583537; doi:10.1038/s44318-025-00561-7)
Supplement: Supplementary file 8 — Source data Fig. 6 [file 44318_2025_561_MOESM8_ESM.zip › Fig. 6/Source data for Fig. 6A/Source data for Fig. 6A.xlsx]

## Sheet: Sheet1
Source data for Fig. 6A
killing assay
	1	2	3
WT	291000	299000	258000
ospD3	50000	64000	63000
