# Supplementary material for: Shigella type-III secretion system effectors counteract the induction of host inflammation and cell death
Source: EMBO J. 2025 Sep 10;44(21):6196–225. doi: 10.1038/s44318-025-00561-7 (PMC12583537; doi:10.1038/s44318-025-00561-7)
Supplement: Supplementary file 8 — Source data Fig. 6 [file 44318_2025_561_MOESM8_ESM.zip › Fig. 6/Source data for Fig. 6C/Source data for Fig. 6C.xlsx]

## Sheet: Sheet1
Source data for Fig. 6C
LDH (%)
	1	2	3
WT	17	16.6	16.9
S325	0	0	0
ospD3	37.4	36.9	37.4
ospI	20	19.7	19.5
ospD3ospI	20.4	17.4	17.6
D3-I/I	33.9	33.5	33.5
D3-I/I-CA	22.3	22.2	21.9
