# Supplementary material for: Shigella type-III secretion system effectors counteract the induction of host inflammation and cell death
Source: EMBO J. 2025 Sep 10;44(21):6196–225. doi: 10.1038/s44318-025-00561-7 (PMC12583537; doi:10.1038/s44318-025-00561-7)
Supplement: Supplementary file 8 — Source data Fig. 6 [file 44318_2025_561_MOESM8_ESM.zip › Fig. 6/Source data for Fig. 6E/Source data for Fig. 6E.xlsx]

## Sheet: Sheet1
Source data for Fig. 6E
LDH (%)
	1	2	3
WT	17.2	16.2	15.8
S325	6.4	6.11	5.8
ospD3	28.3	27.9	27.5
ospC1	9.7	9.4	9.3
ospD3ospC1	15	13.7	13.8
delta/ospC1	31.4	30.6	30.6
delta/ospC1D172A	9.8	9.3	9.2
delta/ospC1D226A	12.9	12.2	12.1
