# Supplementary material for: Shigella type-III secretion system effectors counteract the induction of host inflammation and cell death
Source: EMBO J. 2025 Sep 10;44(21):6196–225. doi: 10.1038/s44318-025-00561-7 (PMC12583537; doi:10.1038/s44318-025-00561-7)
Supplement: Supplementary file 8 — Source data Fig. 6 [file 44318_2025_561_MOESM8_ESM.zip › Fig. 6/Source data for Fig. 6G/Source data for Fig. 6G.xlsx]

## Sheet: Sheet1
Source data for Fig. 6G
LDH (%)
	1	2	3
WT	3.7	4.3	4.1
S325	0	0	0
ospC1	4.6	4.2	4.2
ospI	3.6	3.1	3.1
ospD3	13.6	13.2	13.7
ospC1ospIospD3	4.3	3.9	3.9
ospC1ospIospD3/C1	7.3	6.9	6.7
ospC1ospIospD3/I	6.8	5.9	6.3
ospC1ospIospD3/C1-I	14.6	14.9	14.8
